# Supplementary material for: Transcription profiling of a recently colonised pyrethroid resistant Anopheles gambiae strain from Ghana
Source: BMC Genomics. 2007 Jan 29;8:36. doi: 10.1186/1471-2164-8-36 (PMC1797171; doi:10.1186/1471-2164-8-36)
Supplement: Additional file 1 — Odumasy expression data ALL. This table contains a complete list of the current microarray analysis including fold expression and p-values for all genes represented on the detox chip. [file 1471-2164-8-36-S1.xls]

## Sheet: Müller et al. Table S1
Gene description	Probe name	Cytological position	Accession number	Probe type	Odumasy females vs. Kisumu females					Odumasy males vs. Kisumu males					Kisumu females vs. Kisumu males					Odumasy females vs. Odumasy males
					M	A	t	P.Value	adj.P.Val	M	A	t	P.Value	adj.P.Val	M	A	t	P.Value	adj.P.Val	M	A	t	P.Value	adj.P.Val
ABC transporter	ABCC8	3R	TIGR: TC51073	oligo	-0.00972872	10.1708	-0.165128	0.870306	0.936492	0.212229	9.76827	2.35763	0.0271558	0.0686356	0.340971	8.96764	2.14201	0.0481312	0.0941696	0.196032	9.71709	1.18474	0.240926	0.445101
ABC transporter	ABCC9	3R	ENSANGG00000004998	oligo	0.0259177	10.3517	0.52909	0.601883	0.795709	-0.179655	9.47312	-2.16075	0.0412348	0.0939009	0.304643	8.35556	3.00999	0.0101967	0.0254918	0.480866	9.51547	3.94068	0.000230348	0.00149675
ABC transporter	ABCC10	3R	ENSANGG00000004998	oligo	0.04689	9.52186	0.604956	0.551212	0.745571	0.573586	9.03839	7.15292	2.57077e-07	2.36511e-06	0.143602	7.97656	1.10612	0.286332	0.426654	-0.185253	8.9509	-1.14501	0.256964	0.457383
ABC transporter	ABCC11	3R	TIGR: TC44749	oligo	-0.165152	10.4543	-1.82613	0.0810239	0.178864	-0.00541568	9.56431	-0.0619698	0.951116	0.98539	0.362238	9.213	2.58973	0.0198939	0.0471172	0.155163	9.80302	0.841366	0.403581	0.601616
ABC transporter	ABCC12	3R	TIGR: BX468864	oligo	-0.0160018	10.2143	-0.206704	0.838085	0.925056	0.0965042	9.73578	1.36262	0.186034	0.326625	0.405004	8.84788	3.85162	0.00144	0.00443836	0.335431	9.69034	2.22612	0.0298857	0.0868677
Actin	Actin cytoplasma	X	TIGR: TC48694	cDNA	0.990379	14.8165	3.8664	0.000799017	0.00346241	0.513988	14.2462	9.6935	1.21096e-09	1.98943e-08	-0.239366	15.5895	-5.27294	7.90204e-05	0.000330899	0.761539	14.7952	1.83158	0.0721242	0.167267
Actin	Actin cytoskeletton	2L	TIGR: TC40697	cDNA	0.123143	12.8039	1.39533	0.176428	0.317571	-0.0811501	11.9755	-1.53155	0.139104	0.260112	0.0346598	12.7719	0.696151	0.496449	0.634666	0.263692	12.4805	1.89004	0.0637281	0.157542
Aldehyd oxydase	Aldehyd-oxydase	2L	EMBL: 4A3A-AAS-E-06-R	cDNA	-0.0904606	10.2378	-2.64118	0.0146942	0.0429807	-0.180975	9.14726	-1.51758	0.142577	0.26026	-0.154256	9.29658	-2.34292	0.0325665	0.069652	-0.160716	9.58432	-1.43828	0.155702	0.326374
Amylase	Amyl	2R	TIGR: TC39748	cDNA	0.0414594	8.54954	0.177827	0.860437	0.936476	0.179569	8.27549	1.09504	0.284694	0.453118	0.232665	9.32139	1.73166	0.107348	0.188698	0.175336	8.6402	0.456036	0.65015	0.796251
Catalase	CAT1	2L	GenBank: AY505416	cDNA	0.432191	10.9426	3.68536	0.001246	0.00511514	0.338184	11.1392	5.6897	8.18991e-06	5.23244e-05	0.247073	10.9268	3.69763	0.00198904	0.00579059	0.621657	11.0181	3.25938	0.00186592	0.00903935
Cytochrome b5	Cytochrome b5	2L	GenBank: AY183376	cDNA	0.232378	10.5741	0.335398	0.740407	0.879468	0.288782	9.84075	5.62409	9.61701e-06	5.97814e-05	-0.0379375	9.07008	-0.631827	0.537139	0.675175	0.0801899	9.91741	0.0790088	0.937301	0.959846
Cytochrome C	Cytochrome c	3R	TIGR: TC48590	cDNA	0.454978	10.9581	3.56449	0.00167341	0.00641931	-0.222275	11.6516	-2.56575	0.017187	0.0449207	-0.428277	11.5677	-5.49572	5.1124e-05	0.000234753	0.336185	11.3822	1.53678	0.129758	0.277325
Cytochrome oxydase I	COI	mitochondrium	TIGR: TC48710	cDNA	0.119809	10.1753	1.19105	0.247797	0.411238	-0.116271	11.1722	-1.73309	0.096301	0.194292	-0.141732	12.1997	-2.25315	0.0388281	0.0794211	0.104375	11.0711	0.625726	0.534069	0.714276
Cytochrome P450 monooxygenase	CYP12F1	3R	GenBank: AY176051	cDNA	0.369667	8.67046	1.15153	0.261509	0.427924	0.183593	8.52058	2.17754	0.0398159	0.0926672	-0.313255	7.54577	-0.422075	0.684365	0.785163	0.0546627	8.33342	0.078387	0.937831	0.959846
Cytochrome P450 monooxygenase	CYP12F2	3R	GenBank: AY176050	cDNA	0.594149	11.8348	4.96513	5.27812e-05	0.000374266	0.350175	11.6821	6.52933	1.08985e-06	8.3555e-06	-0.345126	12.0017	-5.8276	2.70447e-05	0.000135223	0.216129	11.8217	1.0923	0.279196	0.47182
Cytochrome P450 monooxygenase	CYP12F3	3R	GenBank: AY176049	oligo	0.252365	7.90465	2.53336	0.0204279	0.0575919	0.4102	10.6708	4.33091	0.000240961	0.00108669	-1.95625	8.3619	-5.02982	0.000127982	0.000488066	-1.99243	9.08934	-5.59372	7.46741e-07	9.04387e-06
Cytochrome P450 monooxygenase	CYP12F4	3R	GenBank: AY176048	cDNA	-0.0746782	10.4874	-1.47879	0.152949	0.290976	-0.359015	10.6751	-6.80178	5.76349e-07	4.90964e-06	-0.462354	10.8239	-6.24093	1.24923e-05	7.39675e-05	-0.337759	10.6477	-3.35124	0.00141653	0.00753178
Cytochrome P450 monooxygenase	CYP15B1	2L	TIGR: TC91119	cDNA	-0.461619	8.47375	-5.1832	3.08902e-05	0.000249252	-0.150084	7.94497	-1.28693	0.210762	0.364475	-0.307121	7.96689	-0.728733	0.485109	0.630921	-0.856845	8.14539	-2.85368	0.00621855	0.0246481
Cytochrome P450 monooxygenase	CYP301A1	2L	GenBank: AY745207	cDNA	0.0196285	9.05584	0.319224	0.752478	0.88357	-0.0316738	8.43848	-0.404713	0.689381	0.807508	0.103457	8.47398	0.497586	0.62563	0.744798	0.157909	8.67469	0.809412	0.421569	0.604619
Cytochrome P450 monooxygenase	CYP302A1	2L	GenBank: AY748837	cDNA	-0.00720063	8.00229	-0.052726	0.958412	0.97508	-0.245311	7.83511	-0.8324	0.413637	0.59091	NA	6.99488	NA	NA	NA	NA	7.68777	NA	NA	NA
Cytochrome P450 monooxygenase	CYP303A1	3R	GenBank: AY748838	cDNA	-0.660327	8.33731	-7.99896	4.74892e-08	8.61876e-07	-0.280558	7.97295	-1.37178	0.183202	0.324127	-0.123451	7.67072	-0.42162	0.682402	0.785163	-0.848092	8.0323	-2.95701	0.00465339	0.0191404
Cytochrome P450 monooxygenase	CYP304B1	2R	GenBank: AY748839	cDNA	-0.209672	8.63414	-2.43443	0.02321	0.0625685	0.0230181	8.25775	0.167847	0.868153	0.928722	0.360446	8.09353	1.94574	0.0758984	0.142309	0.07232	8.35618	0.341306	0.73419	0.869856
Cytochrome P450 monooxygenase	CYP304C1	2R	GenBank: AY748840	cDNA	0.01553	8.54778	0.236811	0.814929	0.90376	0.10258	7.96763	0.597161	0.556162	0.718636	0.13521	7.90095	0.876371	0.39832	0.549829	0.0917182	8.16452	0.448242	0.655762	0.798637
Cytochrome P450 monooxygenase	CYP305A2	2L	GenBank: AY745208	cDNA	-0.0750074	9.13254	-1.38226	0.180351	0.322154	-0.522393	8.40747	-3.69236	0.00151469	0.00535968	-0.837097	9.4076	-3.88654	0.00149488	0.00454523	-0.617239	8.92476	-2.81768	0.00677173	0.0263614
Cytochrome P450 monooxygenase	CYP305A3	2l	GenBank: AL696652	cDNA	NA	7.03709	NA	NA	NA	NA	7.25971	NA	NA	NA	0.0389312	7.79373	0.158964	0.876386	0.906207	NA	7.31508	NA	NA	NA
Cytochrome P450 monooxygenase	CYP305A4	2L	GenBank: AY837838	cDNA	-0.0234453	8.05419	-0.157223	0.87646	0.936492	-0.0731424	7.84778	-0.352793	0.727882	0.824694	-0.989144	7.97508	-1.93294	0.075676	0.142309	-1.02063	7.95737	-2.16317	0.0351201	0.0977497
Cytochrome P450 monooxygenase	CYP305A4	2L	GenBank: AY837838	oligo	-0.0448124	7.97244	-0.449029	0.658576	0.832624	0.111413	7.40835	0.427978	0.673664	0.806993	-0.0671677	8.06589	-0.577288	0.571881	0.706996	-0.208968	7.78085	-0.820909	0.41565	0.604078
Cytochrome P450 monooxygenase	CYP306A1	2R	GenBank: AB162964	oligo	-0.396848	7.8996	-5.98486	1.59864e-05	0.000139133	-0.88477	9.7959	-6.65751	8.06678e-07	6.45058e-06	-1.55635	7.89695	-6.5057	1.48968e-05	8.59433e-05	-1.56795	8.63328	-6.487	3.71904e-08	6.75626e-07
Cytochrome P450 monooxygenase	CYP307A1	X	GenBank: AY745209	cDNA	0.190771	8.21856	1.81225	0.0832065	0.180281	0.561114	11.4876	11.3639	5.56268e-11	1.27942e-09	-3.25745	9.32901	-12.7221	1.02782e-09	2.3126e-08	-3.54661	9.76119	-13.7772	5.48295e-20	1.19528e-17
Cytochrome P450 monooxygenase	CYP307A1	3R	GenBank: AY748841	cDNA	-0.100744	8.33775	-1.60523	0.122276	0.244553	-0.0400796	7.92754	-0.226824	0.82254	0.911937	NA	7.32725	NA	NA	NA	NA	7.92879	NA	NA	NA
Cytochrome P450 monooxygenase	CYP314A1	2R	GenBank: AY745210	cDNA	-0.0640587	8.28371	-0.861647	0.397899	0.589293	0.255493	9.98965	3.265	0.00336731	0.0109082	-2.13405	9.06648	-10.3373	1.95535e-08	3.66627e-07	-2.50701	9.14104	-12.2708	8.52315e-18	9.29024e-16
Cytochrome P450 monooxygenase	CYP315A1	X	GenBank: AY745211	cDNA	-0.15066	10.3785	-3.69002	0.00123188	0.00511514	0.0632173	10.2528	1.09733	0.283713	0.453118	-0.079494	9.97098	-0.894242	0.384614	0.537504	-0.336331	10.2312	-3.36175	0.00137222	0.00747858
Cytochrome P450 monooxygenase	CYP325A1	2R	GenBank: AY748842	cDNA	-0.152458	8.5988	-1.4015	0.174599	0.316714	0.000442676	8.29876	0.00252263	0.998009	0.998009	-1.16147	9.39978	-16.1801	2.97918e-11	1.67579e-09	-1.43048	8.68675	-6.77376	6.87141e-09	1.66441e-07
Cytochrome P450 monooxygenase	CYP325A2	2R	GenBank: AY748843	cDNA	-0.0325697	7.80605	-0.298257	0.768983	0.88357	-0.189714	7.69799	-0.643272	0.527252	0.692959	-0.114162	7.88584	-0.828383	0.423894	0.573196	-0.0322248	7.78695	-0.102072	0.91914	0.958721
Cytochrome P450 monooxygenase	CYP325A2	2R	TIGR: TC79256	oligo	0.0994065	8.11908	0.473618	0.641911	0.825314	-0.288163	7.30383	-1.5437	0.141863	0.26026	0.134043	7.67273	0.4378	0.670159	0.777246	0.478737	7.69524	1.13698	0.262261	0.457383
Cytochrome P450 monooxygenase	CYP325A3	2R	http://p450.antibes.inra.fr/	oligo	0.066238	8.76765	0.34411	0.734606	0.87703	NA	7.31686	NA	NA	NA	0.152892	7.9999	1.72392	0.105542	0.186983	NA	8.01819	NA	NA	NA
Cytochrome P450 monooxygenase	CYP325B1	2R	GenBank: AY745212	cDNA	-0.08091	7.94801	-1.01378	0.32138	0.493818	-0.0177519	7.77514	-0.106081	0.916467	0.9625	NA	7.72063	NA	NA	NA	NA	7.82691	NA	NA	NA
Cytochrome P450 monooxygenase	CYP325C1	2R	http://p450.antibes.inra.fr/	oligo	-0.13277	11.0156	-2.14022	0.0433249	0.104516	-0.0873177	9.46248	-0.488482	0.629776	0.770471	-0.233166	10.2303	-3.37006	0.00395711	0.0107271	-0.367608	10.223	-2.15355	0.0354231	0.0977497
Cytochrome P450 monooxygenase	CYP325C2	2R	http://p450.antibes.inra.fr/	oligo	-1.09175	12.2634	-3.94448	0.000659198	0.00302456	-0.181929	11.3615	-0.771876	0.44795	0.617435	-0.174588	12.7524	-4.28029	0.000589193	0.00197863	-1.56852	12.0421	-3.26245	0.00184894	0.00903935
Cytochrome P450 monooxygenase	CYP325C3	3R	http://p450.antibes.inra.fr/	oligo	-0.129531	8.61155	-1.9295	0.0698727	0.15874	0.11809	7.16613	0.584325	0.568112	0.72604	0.0407937	8.42648	0.565413	0.579735	0.712789	-0.219213	8.01023	-1.26208	0.213526	0.411935
Cytochrome P450 monooxygenase	CYP325D1	2R	http://p450.antibes.inra.fr/	oligo	-0.108402	9.28404	-1.75844	0.0921587	0.196047	0.0584343	8.21275	0.401588	0.691648	0.807508	0.0344841	8.50474	0.316688	0.755903	0.82965	-0.154827	8.67829	-0.952286	0.344952	0.551687
Cytochrome P450 monooxygenase	CYP325D2	2R	http://p450.antibes.inra.fr/	oligo	0.151615	7.87825	1.47754	0.157119	0.295679	-0.0763014	7.6407	-0.389684	0.700468	0.812002	0.0517228	7.81929	0.405178	0.692597	0.785163	0.31503	7.77441	1.35306	0.182337	0.36805
Cytochrome P450 monooxygenase	CYP325E1	2R	GenBank: AY745213	cDNA	-0.0648945	7.91712	-0.663973	0.514411	0.730164	-0.117391	7.35525	-0.752232	0.462643	0.629632	-0.649163	7.27633	-5.83685	0.000711212	0.00231917	-0.691673	7.54222	-2.93244	0.0055844	0.0225444
Cytochrome P450 monooxygenase	CYP325F1	2R	GenBank: AY745214	cDNA	0.0991961	7.91402	0.415544	0.682742	0.8453	NA	7.15726	NA	NA	NA	NA	6.68144	NA	NA	NA	NA	7.3155	NA	NA	NA
Cytochrome P450 monooxygenase	CYP325F2	2R	GenBank: AY745215	cDNA	0.103453	9.45261	1.70595	0.101674	0.208699	-0.372111	8.94009	-4.22949	0.000310724	0.00129939	0.145173	8.14882	1.28554	0.22138	0.34352	0.556057	8.93098	3.99035	0.000195918	0.00133469
Cytochrome P450 monooxygenase	CYP325G1	2R	GenBank: AY745216	cDNA	-0.18262	8.70438	-2.43339	0.0232627	0.0625685	-0.285837	7.83743	-1.0966	0.285661	0.453118	0.174344	8.44902	0.684883	0.505632	0.642753	0.134413	8.30868	0.457027	0.649545	0.796251
Cytochrome P450 monooxygenase	CYP325H1	2R	GenBank: AY745217	cDNA	-0.0903609	9.15781	-1.9699	0.0611794	0.141958	-0.419764	8.70155	-4.22967	0.00031058	0.00129939	0.0535158	9.76991	0.991523	0.336375	0.488286	0.224384	9.13829	2.1031	0.0397832	0.107071
Cytochrome P450 monooxygenase	CYP325J1	2R	GenBank: AY745218	cDNA	-0.084439	9.10289	-1.45943	0.158158	0.295679	-0.443256	8.39956	-4.49557	0.000159419	0.000780133	0.110471	9.1776	1.87148	0.0799139	0.147382	0.308782	8.85324	2.56718	0.0128404	0.0451487
Cytochrome P450 monooxygenase	CYP325K1	2R	EMBL: NP471117	cDNA	-0.0452963	8.09857	-0.492244	0.627277	0.81546	-0.00490674	7.78834	-0.027813	0.978059	0.995023	NA	7.74521	NA	NA	NA	NA	7.89292	NA	NA	NA
Cytochrome P450 monooxygenase	CYP329A1	2R	GenBank: AY745217	cDNA	0.0549443	8.70877	0.887934	0.383895	0.572174	-0.0285611	8.11209	-0.187194	0.85313	0.928722	-0.193293	8.0619	-0.818614	0.427987	0.573196	-0.105873	8.31918	-0.468071	0.641573	0.794676
Cytochrome P450 monooxygenase	CYP49A1	2L	GenBank: AY745220	cDNA	-0.0431903	8.61532	-0.796533	0.43398	0.638688	-0.103567	8.04094	-0.800754	0.431367	0.6013	-0.130139	8.58236	-1.93796	0.0707119	0.135984	-0.124025	8.38827	-0.928795	0.356825	0.551687
Cytochrome P450 monooxygenase	CYP4AA1	2R	GenBank: AY748844	cDNA	-0.355274	9.01063	-5.0395	4.39537e-05	0.00032189	-0.177483	8.48206	-1.27669	0.214296	0.367821	0.00759943	8.32535	0.0978186	0.923307	0.948603	-0.360146	8.63778	-2.2795	0.026314	0.0781577
Cytochrome P450 monooxygenase	CYP4AR1	2R	GenBank: AY748845	cDNA	0.0701973	9.39895	1.33742	0.194341	0.340324	0.0635393	8.75051	0.406789	0.687877	0.807508	0.126571	11.2751	2.33908	0.0328138	0.069652	0.185672	9.62238	1.28772	0.202934	0.399883
Cytochrome P450 monooxygenase	CYP4C25	X	GenBank: AY062203	oligo	-0.188752	7.58275	-1.31826	0.212675	0.360624	NA	6.6576	NA	NA	NA	-0.633331	8.6093	-6.95158	3.49644e-06	2.32051e-05	NA	7.48573	NA	NA	NA
Cytochrome P450 monooxygenase	CYP4C26	X	GenBank: AY062205	oligo	-0.226184	8.51267	-1.84189	0.128771	0.255359	NA	6.69868	NA	NA	NA	-0.116272	7.96746	-0.400608	0.694433	0.785163	NA	7.67878	NA	NA	NA
Cytochrome P450 monooxygenase	CYP4C27	3R	GenBank: AY062197	oligo	-0.0498187	9.1092	-0.200945	0.842533	0.925599	-0.00214582	8.27817	-0.0172666	0.986371	0.995023	0.780494	8.75965	5.45422	5.54174e-05	0.000249378	0.751615	8.70388	1.9279	0.0587431	0.147195
Cytochrome P450 monooxygenase	CYP4C28	3L	GenBank: AY062204	oligo	-0.25425	8.87037	-1.40592	0.173299	0.316714	-0.0627484	8.39451	-0.528368	0.602243	0.752804	0.0589735	8.47187	0.461162	0.651387	0.763345	-0.246474	8.58974	-0.814857	0.418528	0.604233
Cytochrome P450 monooxygenase	CYP4C35	3R	GenBank: AY748846	cDNA	0.0202761	8.78219	0.136774	0.892416	0.944911	0.332295	7.79155	0.819558	0.422478	0.59349	0.233111	8.56459	1.66378	0.117182	0.204387	0.0405785	8.34826	0.111059	0.911987	0.955832
Cytochrome P450 monooxygenase	CYP4C36	3R	GenBank: AY748847	cDNA	0.110548	8.40166	2.05979	0.0510744	0.121953	0.117712	8.22654	1.19927	0.243017	0.402115	-0.420434	8.26405	-2.2107	0.0475843	0.0939164	-0.370304	8.30235	-2.1739	0.0341741	0.0967525
Cytochrome P450 monooxygenase	CYP4C37	X	GenBank: AY748848	cDNA	-0.164498	8.90622	-1.88647	0.0726959	0.163566	0.126042	8.51789	1.21107	0.238552	0.397586	-0.21937	8.13133	-1.23705	0.236708	0.364789	-0.546187	8.56498	-2.70639	0.00907218	0.0335209
Cytochrome P450 monooxygenase	CYP4D15	2R	GenBank: AY062193	oligo	-0.227859	9.81108	-0.612783	0.546115	0.745571	-0.289613	9.4194	-4.16033	0.000369493	0.00147508	0.11501	10.3238	2.37822	0.0303746	0.0676663	0.00746835	9.79177	0.0137288	0.989093	0.993651
Cytochrome P450 monooxygenase	CYP4D16	2R	GenBank: AY062194	oligo	0.00947138	8.13523	0.0723041	0.942994	0.972073	-0.128548	7.57799	-0.416889	0.680933	0.807291	0.101874	8.19679	1.14838	0.267902	0.401852	0.210919	7.93834	0.695793	0.489421	0.675277
Cytochrome P450 monooxygenase	CYP4D17	2R	GenBank: AY062196	oligo	-0.102373	8.55598	-1.02939	0.314146	0.486823	-0.362384	8.1667	-2.77748	0.0106349	0.0287768	0.325573	9.24441	4.00038	0.00118737	0.00381653	0.453161	8.58126	2.43968	0.0178181	0.0588536
Cytochrome P450 monooxygenase	CYP4D22	2R	GenBank: AY062201	cDNA	-0.0574742	10.0925	-0.118755	0.906515	0.951231	-0.171303	9.34444	-1.67705	0.106905	0.211967	0.371518	9.63415	5.4356	5.74634e-05	0.000253515	0.430022	9.69222	0.607619	0.5458	0.716773
Cytochrome P450 monooxygenase	CYP4G16	X	GenBank: AY062189	oligo	0.379952	11.8989	4.08857	0.00046182	0.00225137	0.406302	12.3141	4.66666	0.000103791	0.000542544	-0.52706	12.4484	-13.0359	7.21926e-10	1.994e-08	-0.310779	12.2009	-1.93904	0.057342	0.145355
Cytochrome P450 monooxygenase	CYP4G17	X	GenBank: AY062200	cDNA	0.56996	9.10121	0.914712	0.369965	0.554947	0.362294	8.71258	4.27156	0.000279625	0.00121347	-0.0352692	10.3715	-0.782688	0.445385	0.58948	0.499344	9.27284	0.551275	0.583552	0.743943
Cytochrome P450 monooxygenase	CYP4H14	2R	GenBank: AY062202	oligo	0.288326	9.14367	3.31749	0.00317313	0.0114233	0.0241729	8.25486	0.089867	0.929319	0.971561	-0.300569	8.88782	-3.8789	0.00136002	0.00425007	0.0670751	8.73956	0.29612	0.768289	0.890889
Cytochrome P450 monooxygenase	CYP4H15	2R	GenBank: AY062190	oligo	0.655033	8.33933	8.59404	4.30087e-08	8.61876e-07	0.716418	8.11614	5.98556	3.98936e-06	2.69868e-05	-0.491546	9.55642	-2.40092	0.0290391	0.065998	-0.107561	8.56121	-0.495783	0.622012	0.788364
Cytochrome P450 monooxygenase	CYP4H16	3R	GenBank: AY062191	cDNA	-0.13018	8.23453	-1.29968	0.206765	0.355758	-0.0202039	7.89998	-0.144549	0.886311	0.943757	-0.095437	7.7336	-0.506744	0.620952	0.743161	-0.266026	7.98253	-1.16751	0.248015	0.454347
Cytochrome P450 monooxygenase	CYP4H17	3R	GenBank: AY062192	cDNA	0.133564	8.84467	2.17244	0.0405299	0.0993463	0.224876	8.62215	2.08375	0.0483395	0.106905	0.0882057	8.84695	1.52213	0.147739	0.24807	0.120424	8.76231	0.931251	0.355564	0.551687
Cytochrome P450 monooxygenase	CYP4H18	3R	GenBank: AY062195	cDNA	-0.046881	8.97789	-1.05774	0.301309	0.473196	0.0686243	8.33464	0.356864	0.724406	0.824694	-0.0883979	7.87667	-0.463745	0.651269	0.763345	-0.205686	8.45647	-0.966772	0.337945	0.551687
Cytochrome P450 monooxygenase	CYP4H19	X	GenBank: AY062199	oligo	0.554825	9.19633	4.7371	9.26621e-05	0.000586025	0.0807058	7.57725	0.421691	0.677685	0.807291	0.201491	8.30369	0.481958	0.636445	0.753684	0.923221	8.35075	2.2793	0.0265306	0.0781577
Cytochrome P450 monooxygenase	CYP4H24	X	GenBank: AY062206	oligo	0.610576	10.487	12.376	1.44188e-11	1.687e-09	-0.452765	7.91123	-3.77099	0.0010341	0.00389907	0.432789	8.37691	3.65443	0.00239564	0.00682301	1.61641	8.96733	10.915	1.62341e-15	7.07805e-14
Cytochrome P450 monooxygenase	CYP4H25	2R	GenBank: AY837839	oligo	-0.284976	9.42129	-1.41015	0.174101	0.316714	0.0739742	7.88782	0.61686	0.544539	0.707695	0.0196195	9.77642	0.258861	0.799085	0.864395	-0.427669	8.92175	-1.3416	0.185634	0.371269
Cytochrome P450 monooxygenase	CYP4H26	2R	GenBank: AY748849	cDNA	-0.162541	9.31234	-2.85295	0.00907766	0.0279497	0.217366	9.37365	2.33817	0.02832	0.0706457	-0.457794	8.05229	-2.27264	0.0425855	0.086322	-0.856262	9.02306	-4.74788	1.54053e-05	0.000139932
Cytochrome P450 monooxygenase	CYP4H27	3R	GenBank: AY748850	cDNA	-0.119745	7.83783	-1.45557	0.159212	0.295679	-0.115341	7.61371	-0.506633	0.617619	0.767851	-0.53362	7.53441	-2.20772	0.0591388	0.114709	-0.644856	7.67784	-2.42392	0.0191469	0.0618416
Cytochrome P450 monooxygenase	CYP4J10	2L	GenBank: AY748832	cDNA	0.141741	7.66004	1.75142	0.0954415	0.199405	-0.180395	7.2121	-0.679646	0.506888	0.677815	0.1062	8.21556	0.917276	0.37596	0.528693	0.43618	7.62905	1.89273	0.0649389	0.157542
Cytochrome P450 monooxygenase	CYP4J5	2L	GenBank: AY062198	oligo	0.029708	9.37505	0.0560984	0.955755	0.97508	0.357813	8.76304	4.42873	0.000188526	0.000884917	-0.314485	9.95696	-1.03291	0.317198	0.466467	-0.538995	9.28793	-0.664547	0.50896	0.689151
Cytochrome P450 monooxygenase	CYP4J9	2L	GenBank: AY748833	cDNA	0.0305235	7.75954	0.314761	0.756846	0.88357	-0.052694	7.41712	-0.389113	0.702558	0.812002	-0.118642	7.95216	-0.529182	0.604036	0.738416	-0.0459793	7.67829	-0.167625	0.867641	0.943949
Cytochrome P450 monooxygenase	CYP4K2	2R	GenBank: AY748834	cDNA	-0.57968	9.49803	-6.89943	5.31222e-07	8.28706e-06	-0.219923	8.84243	-1.52519	0.140678	0.26026	-0.545573	9.85678	-9.16984	5.50475e-07	4.58729e-06	-1.22151	9.33817	-6.76694	8.8703e-09	1.93373e-07
Cytochrome P450 monooxygenase	CYP6AA1	2R	GenBank: AY095933	cDNA	-0.159634	10.8473	-1.55983	0.132644	0.26083	-0.457296	10.5346	-6.031	3.57493e-06	2.49162e-05	0.164175	9.1313	1.3726	0.189049	0.299549	0.270787	10.2999	1.38743	0.170593	0.350843
Cytochrome P450 monooxygenase	CYP6AA2	2R	GenBank: AY745221	cDNA	-0.217887	10.2036	-3.07319	0.00543446	0.0187009	-0.463801	9.84072	-4.5545	0.000137506	0.000702807	0.0734004	9.63078	0.764096	0.456072	0.600094	0.0993665	9.92331	0.650756	0.517761	0.69674
Cytochrome P450 monooxygenase	CYP6AD1	2R	GenBank: AY745222	cDNA	-0.0349503	7.79246	-0.297881	0.769081	0.88357	-0.0680587	7.38332	-0.273767	0.787331	0.879059	-0.482331	7.64508	-2.86106	0.0157521	0.0385241	-0.507361	7.6002	-1.82218	0.0751831	0.170728
Cytochrome P450 monooxygenase	CYP6AF1/2	3L	GenBank: AY837841	cDNA	0.0157868	8.74882	0.254934	0.801071	0.895229	0.0578744	8.94555	0.661343	0.514882	0.681831	-0.793695	9.22122	-6.93331	3.60968e-06	2.32051e-05	-0.851567	8.9461	-5.98992	1.39411e-07	2.17083e-06
Cytochrome P450 monooxygenase	CYP6AF1/2	3L	GenBank: AY837841	oligo	0.0317316	8.96007	0.444079	0.661829	0.832624	0.0838127	9.22219	0.771253	0.448311	0.617435	-0.769905	8.52929	-5.89716	2.37098e-05	0.000124063	-0.82215	8.95614	-4.9189	8.18318e-06	8.10879e-05
Cytochrome P450 monooxygenase	CYP6AG1	2R	GenBank: AY745223	cDNA	0.600123	10.657	4.43942	0.000193668	0.00107901	0.311408	11.0039	3.52699	0.00178044	0.00620457	-0.306988	10.7121	-1.34832	0.19657	0.309288	0.291528	10.8082	1.02172	0.311133	0.517764
Cytochrome P450 monooxygenase	CYP6AG2	2R	GenBank: AY745224	cDNA	-0.160408	11.6187	-1.85266	0.0769879	0.171573	-0.72904	11.2607	-12.8986	4.29588e-12	1.23507e-10	0.0853648	11.0023	1.75345	0.0989021	0.179459	0.376943	11.3298	2.55684	0.013188	0.0456347
Cytochrome P450 monooxygenase	CYP6AH1	2L	GenBank: AY745225	cDNA	-0.900997	9.65763	-11.3363	8.08719e-11	4.731e-09	-0.443635	8.25966	-2.17187	0.0402901	0.0926672	0.32042	10.4015	6.64961	5.95591e-06	3.72244e-05	-0.601823	9.30794	-3.09818	0.00299444	0.0135998
Cytochrome P450 monooxygenase	CYP6AJ1	3L	GenBank: AY745226	cDNA	-1.01357	8.15044	-7.38309	5.99276e-07	8.7644e-06	-0.578326	7.87523	-2.39912	0.0261467	0.0668193	NA	7.08832	NA	NA	NA	NA	7.78056	NA	NA	NA
Cytochrome P450 monooxygenase	CYP6AK1	3L	GenBank: AY745227	cDNA	-0.0511557	11.8528	-1.12083	0.274086	0.440152	0.215152	10.5414	2.33416	0.0285654	0.0706457	0.905329	9.48984	9.00035	1.29086e-07	1.61357e-06	0.728894	10.7581	5.88425	2.08224e-07	3.02619e-06
Cytochrome P450 monooxygenase	CYP6M1	3R	GenBank: AY062208	cDNA	-0.710507	10.6559	-6.72396	7.92467e-07	1.09081e-05	-0.112057	10.4754	-2.31862	0.029535	0.0722665	-0.0756316	9.37789	-0.973122	0.345158	0.497824	-0.985347	10.2692	-5.39355	1.31309e-06	1.46662e-05
Cytochrome P450 monooxygenase	CYP6M2	3R	GenBank: AY193729	cDNA	2.38318	11.7424	5.71536	8.48199e-06	7.93914e-05	1.65809	12.3602	15.0622	1.68383e-13	1.29093e-11	-1.51623	11.12	-8.69054	2.05613e-07	2.07775e-06	0.551284	11.8286	0.821515	0.4147	0.604078
Cytochrome P450 monooxygenase	CYP6M3	3R	GenBank: AY193730	cDNA	0.362707	10.3861	4.61526	0.00012527	0.000751618	0.703534	10.4636	9.32277	2.51123e-09	3.85055e-08	-0.48442	10.9348	-2.92294	0.0100576	0.0254264	-0.497672	10.5571	-2.6856	0.00941448	0.034206
Cytochrome P450 monooxygenase	CYP6M4	3R	GenBank: AY313948	oligo	-0.24231	10.1244	-1.67729	0.107214	0.216276	-0.39639	9.51312	-4.67468	0.000101725	0.000542544	-0.133971	9.35778	-1.38123	0.186434	0.297501	-0.199224	9.69961	-0.840398	0.404119	0.601616
Cytochrome P450 monooxygenase	CYP6N1	3R	GenBank: AY028786	cDNA	-0.244339	9.09454	-2.86969	0.00873401	0.0278952	-0.0914653	8.75535	-1.11726	0.275277	0.445871	0.244222	7.49795	2.70859	0.0311193	0.0686455	-0.0184323	8.56624	-0.114777	0.909088	0.955832
Cytochrome P450 monooxygenase	CYP6N2	3R	GenBank: AY028782	cDNA	0.0391744	9.33966	0.635971	0.53116	0.74426	0.0835898	8.97445	1.12428	0.272348	0.444901	-0.0150132	9.16865	-0.197236	0.846158	0.898045	-0.0199126	9.15893	-0.167119	0.867855	0.943949
Cytochrome P450 monooxygenase	CYP6P1	2R	GenBank: AY028785	cDNA	-1.20482	10.7734	-7.86157	6.36519e-08	1.0639e-06	-0.707082	10.0594	-13.4159	1.9083e-12	7.31514e-11	0.517117	10.343	10.2458	2.21154e-08	3.82767e-07	-0.632151	10.3935	-2.50535	0.0150481	0.0504689
Cytochrome P450 monooxygenase	CYP6P2	2R	GenBank: AF487537	oligo	-0.281877	9.08483	-4.20616	0.000345212	0.00175608	-0.320621	8.84185	-2.96395	0.00689523	0.0201175	0.0444128	8.75989	0.156165	0.878014	0.906207	-0.119761	8.91258	-0.473044	0.637979	0.794676
Cytochrome P450 monooxygenase	CYP6P3	2R	GenBank: AF487534	cDNA	-0.566707	12.3766	-3.98541	0.000595876	0.0027887	-0.883464	12.6598	-21.9731	4.49199e-17	1.03316e-14	-0.504501	10.4335	-4.8528	0.000182606	0.000684772	-0.69705	12.0026	-3.09959	0.00298222	0.0135998
Cytochrome P450 monooxygenase	CYP6P4	2R	GenBank: AY748828	cDNA	-0.186581	8.38806	-1.006	0.325029	0.493875	-0.273321	8.26707	-2.17572	0.0399676	0.0926672	-0.38712	8.02774	-0.950116	0.361111	0.51424	-0.473721	8.25378	-1.13981	0.259367	0.457383
Cytochrome P450 monooxygenase	CYP6P4	2R	GenBank: AY748828	oligo	0.128098	7.80023	1.35302	0.195233	0.340324	0.0502246	8.55282	0.579285	0.568205	0.72604	-0.350854	7.56255	-1.59249	0.146511	0.247858	-0.227191	8.0336	-1.08726	0.282939	0.474467
Cytochrome P450 monooxygenase	CYP6P5	2R	GenBank: AY745205	cDNA	-0.525173	9.13769	-5.89599	5.50204e-06	5.85217e-05	-0.894112	9.55441	-13.004	3.63397e-12	1.19402e-10	-0.365964	9.80634	-5.81356	2.77748e-05	0.000135855	-0.486674	9.46921	-3.2763	0.00177417	0.00899463
Cytochrome P450 monooxygenase	CYP6R1	3R	GenBank: AY028783	cDNA	-0.0101855	8.1807	-0.0915057	0.927894	0.96074	-0.140154	7.6354	-1.24999	0.224269	0.382088	NA	6.78391	NA	NA	NA	NA	7.62268	NA	NA	NA
Cytochrome P450 monooxygenase	CYP6S1	3R	GenBank: AY028784	cDNA	-0.394352	9.1496	-6.11512	3.2694e-06	4.02652e-05	0.146766	10.1565	1.66171	0.109973	0.216186	-1.06039	9.05804	-8.49168	4.52948e-07	3.91974e-06	-1.76175	9.51819	-11.6566	9.40211e-17	6.8322e-15
Cytochrome P450 monooxygenase	CYP6S2	3R	GenBank: AY062207	cDNA	-0.0200364	8.36413	-0.299603	0.767208	0.88357	0.409172	10.7781	4.20883	0.000327229	0.00134398	-1.48564	8.95564	-7.27649	1.99868e-06	1.45065e-05	-1.87293	9.44671	-9.14136	7.40647e-13	2.30659e-11
Cytochrome P450 monooxygenase	CYP6Y1	3R	GenBank: AF487536	cDNA	0.223469	10.2439	3.58734	0.00158285	0.00617312	0.264076	9.4832	3.7573	0.00100906	0.00386808	0.104959	9.05075	0.518292	0.611437	0.738416	0.235156	9.65453	1.23495	0.221805	0.414039
Cytochrome P450 monooxygenase	CYP6Y2	3R	GenBank: AY193728	cDNA	0.120603	11.094	1.96192	0.0621565	0.142594	0.0318022	10.8852	0.447072	0.658953	0.798927	-0.752895	10.9269	-8.66923	2.12392e-07	2.07775e-06	-0.645319	10.9752	-5.05638	4.53589e-06	4.70868e-05
Cytochrome P450 monooxygenase	CYP6Z1	3R	GenBank: AF487535	cDNA	0.492322	10.209	0.546855	0.589818	0.786229	0.76645	11.1431	11.383	5.38037e-11	1.27942e-09	-1.17998	10.6337	-7.06889	2.85245e-06	2.00563e-05	-1.09207	10.6793	-0.832656	0.408437	0.601616
Cytochrome P450 monooxygenase	CYP6Z1	3R	GenBank: AF487535	oligo	0.329252	10.216	2.16974	0.0407575	0.0993463	0.592704	11.8721	10.7725	1.59547e-10	3.33599e-09	-1.07656	10.4615	-14.1712	2.12902e-10	9.5806e-09	-1.08801	10.92	-4.39646	4.72795e-05	0.000355411
Cytochrome P450 monooxygenase	CYP6Z2	3R	GenBank: AF487780	oligo	2.07941	9.85781	8.15814	3.39286e-08	8.61876e-07	2.99316	10.3232	14.4674	3.94479e-13	2.26826e-11	-0.769394	8.25772	-5.57506	4.38474e-05	0.000209908	-0.0188914	9.63937	-0.0450086	0.964254	0.982278
Cytochrome P450 monooxygenase	CYP6Z3	3R	GenBank: AY193727	oligo	0.460704	8.09519	3.845	0.00133709	0.00530302	1.56923	8.47896	8.583	1.13462e-08	1.53507e-07	-0.149129	7.78781	-0.518484	0.613706	0.738416	-0.615999	8.16886	-1.96181	0.0555623	0.142501
Cytochrome P450 monooxygenase	CYP6Z4	2R	GenBank: AY745206	cDNA	0.00102119	7.9936	0.00892333	0.992958	0.99722	-0.0289436	7.54555	-0.182413	0.856985	0.928722	NA	7.31197	NA	NA	NA	NA	7.6524	NA	NA	NA
Cytochrome P450 monooxygenase	CYP9J3	3L	GenBank: AY748829	cDNA	-0.696376	9.8728	-9.89804	1.06722e-09	4.99459e-08	-0.36611	9.73607	-4.40516	0.000200009	0.000920042	0.0749345	9.39511	0.292712	0.774434	0.841776	-0.629849	9.7035	-2.78485	0.00731901	0.0275094
Cytochrome P450 monooxygenase	CYP9J4	3L	TIGR: TC84757	cDNA	-0.854689	11.0508	-8.20603	3.06843e-08	8.61876e-07	-0.400175	10.8452	-6.30707	1.84479e-06	1.32594e-05	0.0783311	11.6804	1.21343	0.242797	0.369401	-0.82212	11.133	-4.58535	2.44824e-05	0.000205275
Cytochrome P450 monooxygenase	CYP9J5	3L	GenBank: AY748830	cDNA	-0.64096	11.7148	-19.0358	1.91944e-15	4.49148e-13	-0.807488	11.7206	-18.1838	2.9194e-15	3.35731e-13	-0.36427	9.01421	-0.758483	0.459328	0.600866	-0.705847	11.0436	-1.83848	0.0710881	0.166637
Cytochrome P450 monooxygenase	CYP9K1	X	GenBank: AF487533	cDNA	0.397053	12.4773	1.74455	0.0945999	0.199405	0.170077	12.659	3.24747	0.00351254	0.0110669	-0.103262	11.7458	-2.46362	0.0256321	0.0594559	0.322803	12.3681	0.91834	0.362225	0.556092
Cytochrome P450 monooxygenase	CYP9L1	3L	GenBank: AF487781	cDNA	-0.0885874	9.81206	-1.15398	0.260524	0.427924	0.174027	9.62347	1.79504	0.085636	0.174303	0.218785	9.7314	1.65086	0.118502	0.205099	-0.0147463	9.7223	-0.0866485	0.931248	0.959846
Cytochrome P450 monooxygenase	CYP9L2	3L	GenBank: AY748835	cDNA	0.181093	8.48712	2.28023	0.0323263	0.0822213	-0.0180959	8.13847	-0.175451	0.862241	0.928722	-0.453365	9.49144	-5.05012	0.000122897	0.000476757	-0.212284	8.60727	-1.37756	0.173604	0.353697
Cytochrome P450 monooxygenase	CYP9L3	3L	GenBank: AY748831	cDNA	-0.0816649	8.07079	-1.04577	0.306684	0.478427	-0.159323	7.92386	-0.750316	0.460578	0.629632	-0.374761	8.38838	-2.364	0.0379443	0.0783253	-0.395085	8.09641	-1.63084	0.108821	0.234881
Cytochrome P450 monooxygenase	CYP9M1	3R	GenBank: AY748836	cDNA	-0.393192	10.7182	-5.24821	2.63463e-05	0.00022018	-0.0375244	10.3072	-0.43267	0.669235	0.805885	0.309983	11.2553	5.53623	4.72644e-05	0.000221552	-0.193149	10.6979	-1.39427	0.168529	0.349897
Cytochrome P450 monooxygenase	CYP9M2	3R	GenBank: AY748851	cDNA	-0.412687	9.31148	-9.05799	5.40086e-09	1.80543e-07	-0.188161	8.66967	-1.55251	0.134024	0.254757	-0.715098	7.94633	-5.25915	0.000561465	0.00191409	-1.19069	8.72453	-7.72233	3.81524e-10	1.03965e-08
Esterase	ACHE1	2R	TIGR: TC77451	oligo	-0.153861	9.65706	-2.21203	0.0373197	0.0929022	0.0471463	9.67392	0.557969	0.58219	0.739799	0.0199401	9.98641	0.361237	0.722708	0.797104	-0.225176	9.74936	-1.77841	0.0805518	0.179187
Esterase	COE13O	3L	TIGR: TC82308	oligo	-0.23384	8.48541	-1.7123	0.100481	0.208076	-0.207312	7.5301	-0.865211	0.396568	0.581224	0.427447	8.69064	3.38166	0.003862	0.010597	0.269723	8.17106	0.947499	0.347434	0.551687
Esterase	COE15O	3L	ENSANGP00000019792	oligo	-0.107092	9.71698	-0.272251	0.787892	0.890116	0.107319	8.53766	0.819338	0.420899	0.59349	0.434775	10.0166	4.23408	0.000648421	0.00214551	0.232926	9.34027	0.39429	0.694806	0.841487
Esterase	COEAE1A	2R	TIGR: TC80887	oligo	0.0917215	8.2569	1.68415	0.105865	0.215411	-0.076898	7.75868	-0.112919	0.911062	0.961212	0.0982561	8.5237	1.40287	0.180003	0.292919	0.283934	8.1343	0.563877	0.575001	0.741717
Esterase	COEAE1E	2L	ENSANGG00000016051	oligo	0.416326	8.76067	2.78238	0.0109529	0.0332853	0.156934	7.99135	0.445882	0.659983	0.798927	-0.367803	9.30746	-3.74427	0.00180355	0.00533946	0.081294	8.60384	0.237002	0.813516	0.929682
Esterase	COEAE1F	2L	ENSANGG00000018133	oligo	0.0392475	10.9918	0.15981	0.874445	0.936492	-0.17289	10.3544	-2.14589	0.0425276	0.0958955	0.0921877	9.34518	1.21292	0.242984	0.369401	0.271966	10.3365	0.722372	0.472954	0.656713
Esterase	COEAE1G	2L	ENSANGP00000002660	oligo	-0.111117	8.31346	-1.13421	0.268551	0.436395	0.353188	7.40932	1.8433	0.0835555	0.173133	-0.0697672	7.5448	-0.448004	0.663005	0.772934	-0.473203	7.77455	-1.88991	0.0650403	0.157542
Esterase	COEAE2A	2R	ENSANGP00000008504	oligo	-0.0621739	7.50752	-0.287938	0.778438	0.888558	NA	6.22235	NA	NA	NA	-0.118194	7.37878	-0.193146	0.853432	0.901513	NA	6.9818	NA	NA	NA
Esterase	COEAE2F	2L	TIGR: TC77637	oligo	-0.283759	11.009	-1.27546	0.215054	0.362034	-0.488106	10.5271	-6.45252	1.3064e-06	9.69266e-06	-0.0169951	9.4159	-0.250192	0.805663	0.867341	-0.0697713	10.4272	-0.208428	0.835621	0.929682
Esterase	COEAE2G	2l	TIGR: TC86913	oligo	0.13186	9.57583	2.34278	0.0292282	0.0759934	-0.121421	8.33093	-0.705088	0.487748	0.656035	-0.155815	8.92072	-1.31417	0.207551	0.324299	0.103594	8.93433	0.579262	0.564723	0.737183
Esterase	COEAE3D	2L	TIGR: TC86331	oligo	0.0205489	8.16474	0.165678	0.869878	0.936492	-0.172223	8.05074	-0.375661	0.710569	0.817154	-0.0510959	8.07697	-0.296057	0.772333	0.841776	0.0950573	8.10144	0.230046	0.81892	0.929682
Esterase	COEAE4G	2L	GenBank: XM001237169	oligo	-0.0407882	8.68893	-0.391495	0.699861	0.857421	-0.332297	8.84898	-1.02855	0.314256	0.491693	-0.131026	8.36814	-0.640176	0.533352	0.674181	0.0376467	8.67311	0.113783	0.909854	0.955832
Esterase	COEAE5G	2L	TIGR: TC88209	oligo	0.252297	8.62893	3.89462	0.000796485	0.00346241	0.147986	8.74022	1.49083	0.149425	0.270613	0.211337	7.85615	0.702111	0.494284	0.634666	0.46841	8.48092	1.81438	0.0750448	0.170728
Esterase	COEAE5O	2R	TIGR: TC90834	oligo	0.120307	7.71553	0.429615	0.672973	0.837636	0.277571	6.7541	0.867598	0.413256	0.59091	-0.0456802	7.55766	-0.204403	0.842221	0.898045	-0.069814	7.3075	-0.114764	0.909389	0.955832
Esterase	COEAE6G	2L	TIGR: TC79636	oligo	0.20744	9.02252	2.76932	0.0115959	0.0343472	-0.0165301	8.93441	-0.132296	0.895887	0.949557	0.000860721	8.00382	0.00769264	0.993972	0.993972	0.299621	8.73602	1.79883	0.0776047	0.17441
Esterase	COEAE6O	2R	ENSANGP00000016214	oligo	-0.12833	8.4661	-0.669499	0.509935	0.730164	-0.901758	7.62534	-4.22261	0.000371978	0.00147508	-0.0746469	7.55174	-0.621704	0.549904	0.68738	0.374729	7.91516	0.962438	0.340527	0.551687
Esterase	COEAE7G	2L	ENSANGP0000002491	oligo	0.201533	7.81041	2.3783	0.0314351	0.0808331	-0.0871075	7.75862	-0.866719	0.396749	0.581224	-0.298292	7.59027	-0.827742	0.432415	0.5757	0.0231253	7.7378	0.0836382	0.93378	0.959846
Esterase	COEBE2C	2L	GenBank: XM315381	oligo	NA	7.04256	NA	NA	NA	0.45576	8.69976	2.71355	0.0125978	0.0336918	-1.06251	7.09592	-2.7068	0.0364804	0.0760007	NA	7.69774	NA	NA	NA
Esterase	COEBE2O	2R	TIGR: TC89538	oligo	0.157254	9.96075	2.00667	0.0612724	0.141958	0.16809	8.91749	1.38588	0.178911	0.318988	-0.00547767	8.83709	-0.0638997	0.949852	0.967043	0.0950426	9.27967	0.617767	0.53941	0.716773
Esterase	COEBE3C	2L	TIGR: TC86715	oligo	0.455891	9.33158	5.90185	5.42558e-06	5.85217e-05	0.227286	8.83459	2.60087	0.0158869	0.0419998	-0.171521	8.99251	-2.60929	0.0191222	0.0457713	0.292688	9.05785	2.0721	0.0426894	0.113491
Esterase	COEBE4C	2L	ENSANGP00000027041	oligo	0.345007	8.2422	2.69281	0.0155861	0.0450265	0.365804	7.77437	2.0043	0.0585681	0.127082	-0.149873	7.74036	-0.821713	0.427534	0.573196	0.0624891	7.93854	0.219537	0.827218	0.929682
Esterase	COEJHE1E	2L	GenBank: XM315859	oligo	-0.0359384	8.44708	-0.29551	0.770292	0.88357	-0.184452	7.48223	-0.931482	0.363737	0.545636	-0.127857	7.27202	-0.395784	0.70169	0.785474	-0.0577972	7.78287	-0.171887	0.864276	0.943949
Esterase	COEJHE2E	2L	TIGR: TC88686	oligo	-0.203074	8.85637	-0.661653	0.514859	0.730164	0.268597	8.46671	2.82368	0.00956048	0.0271471	-0.0300871	9.29323	-0.369401	0.716733	0.794408	-0.500642	8.81851	-1.09289	0.278939	0.47182
Esterase	COEJHE3E	2L	GenBank: XM001237723	oligo	-0.317747	9.02653	-1.98531	0.0593299	0.140234	-0.175954	8.07858	-1.63969	0.114509	0.223195	0.296194	8.12429	0.875395	0.395346	0.549091	-0.00630162	8.43745	-0.0173434	0.986223	0.993651
Esterase	COEJHE4E	2L	GenBank: XM315860	oligo	-0.0810673	7.94509	-0.505393	0.618159	0.808096	-0.199316	7.81123	-1.12589	0.272744	0.444901	NA	7.04738	NA	NA	NA	NA	7.67092	NA	NA	NA
Esterase	COEJHE5E	2L	TIGR: TC77639	oligo	1.03351	9.81695	11.6253	4.95233e-11	3.86282e-09	0.844935	9.24971	9.82066	9.46701e-10	1.67493e-08	-0.617422	9.43008	-8.34689	3.49211e-07	3.22013e-06	0.193201	9.50429	1.23588	0.221461	0.414039
Esterase	COEJHE2O	2R	TIGR: TC89538	oligo	0.603811	8.94999	10.8453	3.05661e-09	1.19208e-07	-0.00608111	8.94866	-0.0256455	0.979768	0.995023	-0.117782	8.41707	-1.63414	0.121995	0.209534	0.717919	8.81878	3.53413	0.000865318	0.00496419
Esterase	COEunkn	3L	TIGR: TC81639	oligo	-0.0176844	8.58106	-0.0937524	0.926129	0.96074	0.137772	7.91241	0.815257	0.423184	0.59349	0.0576439	8.19033	0.163991	0.871818	0.906207	-0.0602992	8.22789	-0.147396	0.883328	0.943949
G protein coupled receptor	GPRNPY2	3L	ENSANGG00000017952	oligo	0.0708253	8.90806	0.710641	0.48455	0.708654	-0.427086	8.29063	-2.23929	0.0349714	0.0829219	-0.419197	9.53136	-6.48352	8.02568e-06	4.88048e-05	-0.0433138	8.82908	-0.208119	0.835861	0.929682
G protein coupled receptor	GPRNPY3	2R	ENSANGG00000009317	oligo	-0.142147	10.5831	-0.696242	0.493351	0.717044	0.118408	9.13777	1.07843	0.291884	0.459817	0.00129329	11.1656	0.0270736	0.97874	0.986495	-0.278328	10.175	-0.900905	0.371346	0.566107
Glutaredoxin	GRX1	3L	GenBank: AY745229	cDNA	0.394868	11.0828	0.605204	0.551051	0.745571	0.289863	10.631	3.46568	0.00206867	0.00699699	0.227456	10.2552	1.88673	0.0777129	0.144507	0.583138	10.7046	0.612494	0.542593	0.716773
Glutaredoxin	GRX2	2R	GenBank: AY745230	cDNA	-0.0459384	10.2605	-0.183925	0.855707	0.935679	0.0626526	9.03226	0.71044	0.484485	0.65548	0.939555	9.4963	13.7175	3.43235e-10	1.28713e-08	0.878634	9.59829	2.34414	0.0224996	0.07007
Glutaredoxin	GRX3	3R	TIGR: TC40614	cDNA	-0.214104	10.4276	-1.55085	0.134779	0.262819	-0.373906	9.75298	-7.51653	1.13322e-07	1.13322e-06	0.279967	9.61584	6.94889	3.51291e-06	2.32051e-05	0.258565	9.96713	1.23384	0.222213	0.414039
Glutathione peroxidase	GPX1	2R	GenBank: AY842257	cDNA	0.260896	9.84005	3.03255	0.00597902	0.019987	-0.106027	9.12203	-1.22596	0.232465	0.39314	0.155723	9.11596	1.74159	0.101013	0.181824	0.598971	9.38464	3.68679	0.000500096	0.00311488
Glutathione peroxidase	GPX2A	2R	TIGR: TC42616	oligo	-0.646897	12.3952	-2.45694	0.0220983	0.0608354	-0.273047	12.1837	-3.70905	0.00113709	0.00415127	0.111647	11.7336	2.42681	0.0275833	0.0633291	-0.588149	12.1518	-1.44303	0.154363	0.326374
Glutathione peroxidase	GPX2B	2R	TIGR: TC41943	oligo	-0.387277	11.6731	-1.07755	0.292561	0.462562	0.394859	11.2786	7.59225	9.57588e-08	1.00112e-06	0.166035	11.6234	2.57242	0.020602	0.048286	-0.638248	11.5123	-1.15979	0.250864	0.455736
Glutathione peroxidase	GPX3	X	GenBank: AY745228	cDNA	-0.496949	11.0063	-4.27733	0.000289413	0.00153915	-0.395839	10.1762	-5.59255	1.03906e-05	6.28903e-05	0.857841	11.2024	17.6692	7.94226e-12	8.93504e-10	0.48854	10.7388	2.59796	0.0118552	0.0423676
Glutathione peroxidase	GPX4	2L	TIGR: TC41527	cDNA	-0.236505	9.68952	-4.21897	0.000334432	0.00173905	0.071992	9.54145	1.02382	0.316439	0.491763	-0.136305	8.90348	-2.34032	0.0327338	0.069652	-0.521012	9.43845	-4.80258	1.1334e-05	0.000107427
Glutathione S-transferase	GSTD1-3	2R	GenBank: AF071163	oligo	0.720292	8.90961	4.83447	8.16813e-05	0.000546098	0.352289	8.74297	2.8183	0.00967999	0.0271512	0.108604	8.33601	1.78248	0.0938967	0.171762	0.865929	8.7044	3.59938	0.000666594	0.0040366
Glutathione S-transferase	GSTD1-4	2R	GenBank: AF071162	oligo	-0.16847	8.83502	-0.629969	0.53501	0.745192	-0.300482	8.6583	-3.29486	0.00313318	0.0104439	-0.401249	8.94443	-4.36925	0.000490195	0.00169683	-0.444475	8.79719	-1.09366	0.278604	0.47182
Glutathione S-transferase	GSTD1-5	2R	GenBank: Z81291	cDNA	0.782961	9.43647	5.998	4.31526e-06	5.04885e-05	0.327345	9.28431	2.80123	0.0100689	0.0279017	0.143864	8.28538	1.93163	0.0715452	0.136421	1.00685	9.09219	4.37373	5.11356e-05	0.000371585
Glutathione S-transferase	GSTD1-6	2R	GenBank: Z81292	cDNA	0.346963	9.904	4.7608	8.73896e-05	0.000568033	0.252705	9.72097	3.73517	0.00106591	0.00395418	-0.228859	9.93741	-3.01518	0.00830681	0.021239	0.0638428	9.84503	0.469886	0.640189	0.794676
Glutathione S-transferase	GSTD2	2R	GenBank: Z71480	cDNA	0.336051	10.0322	0.378358	0.708682	0.859231	0.35593	10.3459	7.09774	2.91548e-07	2.57908e-06	0.0693767	8.89283	0.93032	0.37085	0.524788	0.289414	9.87081	0.214262	0.831146	0.929682
Glutathione S-transferase	GSTD3	2R	GenBank: AF513638	cDNA	0.693974	9.81356	5.45146	1.60538e-05	0.000139133	0.457485	9.48724	3.61102	0.00182509	0.00626524	-0.0424598	8.3143	-0.232549	0.819525	0.878063	0.597534	9.31488	2.19888	0.0323322	0.0927425
Glutathione S-transferase	GSTD4	2R	GenBank: AF513635	cDNA	0.352694	8.70742	0.618243	0.542573	0.745571	0.678338	10.1185	10.2343	4.30862e-10	8.25818e-09	NA	8.35323	NA	NA	NA	NA	9.16596	NA	NA	NA
Glutathione S-transferase	GSTD5	2R	GenBank: AF513634	cDNA	-0.0575827	7.93598	-0.430119	0.671168	0.837636	0.0220663	7.86652	0.169939	0.866526	0.928722	-0.804136	7.28064	-2.54523	0.0319822	0.069652	-0.939138	7.74745	-2.96315	0.00460774	0.0191404
Glutathione S-transferase	GSTD6	2R	GenBank: AF513636	cDNA	-0.0677519	8.44866	-0.544587	0.591352	0.786229	-0.0775661	7.86544	-0.358562	0.723153	0.824694	0.0300964	7.60841	0.181236	0.860288	0.903546	-0.00805751	8.01568	-0.0263962	0.979044	0.992705
Glutathione S-transferase	GSTD7	2R	GenBank: AF071161	cDNA	0.0236136	9.60002	0.463818	0.647198	0.827565	-0.0810348	9.31229	-0.947575	0.353074	0.534257	0.338609	9.46799	7.63669	1.09299e-06	8.19739e-06	0.444724	9.45905	4.3322	5.89881e-05	0.00041482
Glutathione S-transferase	GSTD8	2R	GenBank: AF316637	cDNA	0.0604734	8.46938	1.09167	0.28644	0.455965	-0.0350164	8.06345	-0.224004	0.824708	0.911937	0.0885787	7.8953	0.702436	0.496033	0.634666	0.201215	8.17157	1.13751	0.260319	0.457383
Glutathione S-transferase	GSTD9	2R	GenBank: AY255857	cDNA	0.0560393	7.8055	0.680589	0.503335	0.727039	-0.00416222	7.86296	-0.0229505	0.981914	0.995023	-0.140707	7.76134	-0.846485	0.417476	0.569285	-0.0671528	7.81918	-0.302955	0.763225	0.88975
Glutathione S-transferase	GSTD10	2R	GenBank: AF515527	cDNA	-0.00645816	7.80485	-0.0313059	0.975341	0.988008	0.122727	7.60009	0.615703	0.544617	0.707695	-0.0699971	8.15588	-0.393146	0.699466	0.785474	-0.168933	7.81646	-0.474068	0.637388	0.794676
Glutathione S-transferase	GSTD11	2R	GenBank: AF513637	cDNA	-0.0291592	9.62294	-0.480203	0.635681	0.82182	0.141534	8.94621	1.5373	0.137695	0.259589	0.310754	9.07903	1.51089	0.150558	0.250931	0.186815	9.22858	0.946255	0.347924	0.551687
Glutathione S-transferase	GSTD12	2R	GenBank: AF316638	cDNA	0.0992789	9.26438	1.36654	0.185163	0.328244	0.425664	9.75612	4.4395	0.000183498	0.000879262	-0.191725	8.47376	-2.16146	0.0474711	0.0939164	-0.361204	9.25891	-2.38941	0.0201884	0.0637838
Glutathione S-transferase	GSTD13	X	GenBank: AF515521	cDNA	0.863842	11.8845	5.77314	7.38271e-06	7.5111e-05	-0.140162	10.7599	-1.93826	0.0648049	0.1393	0.9343	10.5853	12.9467	7.97601e-10	1.994e-08	2.27524	11.1286	9.31734	3.80037e-13	1.3808e-11
Glutathione S-transferase	GSTD14	2R	GenBank: AF515523	cDNA	-0.535395	9.8011	-8.11451	3.71918e-08	8.61876e-07	-0.724743	8.57091	-7.91908	4.66995e-08	5.6531e-07	0.468566	8.22511	1.73465	0.105073	0.186983	0.256817	8.9344	1.09573	0.277864	0.47182
Glutathione S-transferase	GSTD15	3R	GenBank: AF515524	cDNA	-0.358985	8.88215	-4.55143	0.000146725	0.000837407	-0.196243	8.35879	-1.87721	0.0730715	0.154188	0.402698	8.28566	3.43576	0.00344741	0.00969584	0.0624828	8.53354	0.378168	0.70668	0.846462
Glutathione S-transferase	GSTE1	3R	GenBank: AF316635	oligo	-0.449017	9.28625	-3.05062	0.00573075	0.0194347	-0.78951	9.27321	-5.45904	1.44297e-05	8.50984e-05	-0.493141	9.6216	-8.33136	3.57792e-07	3.22013e-06	-0.587757	9.36839	-2.31507	0.0241497	0.0741497
Glutathione S-transferase	GSTE2	3R	GenBank: AF316636	oligo	-0.272656	10.1226	-2.86536	0.00882155	0.0278952	-1.41352	8.40508	-4.74982	8.42641e-05	0.000461446	-0.115446	9.80614	-1.61981	0.125059	0.213169	0.489116	9.38383	1.85266	0.0689959	0.16349
Glutathione S-transferase	GSTE3	3R	GenBank: AY070234	cDNA	0.0205372	9.47389	0.0539067	0.957481	0.97508	-0.0624425	8.72874	-0.548188	0.588779	0.744062	0.347227	10.0967	5.07207	0.000117634	0.000464345	0.436512	9.34568	0.778685	0.439315	0.625951
Glutathione S-transferase	GSTE4	3R	GenBank: AY070254	cDNA	0.056861	8.70958	0.251868	0.803411	0.895229	0.0282624	8.73557	0.286684	0.776889	0.871632	0.166957	9.26186	2.98503	0.0106947	0.0264428	0.234499	8.861	0.671566	0.504656	0.689151
Glutathione S-transferase	GSTE5	3R	GenBank: AY070255	cDNA	0.00342096	8.97458	0.00896786	0.992923	0.99722	-0.254129	8.97971	-2.40407	0.0245541	0.0634543	0.122386	9.18624	3.21228	0.0055074	0.0145784	0.31081	9.03261	0.556028	0.580319	0.743943
Glutathione S-transferase	GSTE6	3R	GenBank: AY070256	cDNA	0.0720409	8.16054	0.648882	0.52293	0.737143	-0.0500264	8.07925	-0.326006	0.74746	0.842725	0.0372466	8.85726	0.606739	0.553877	0.688521	0.174252	8.3066	0.844751	0.40189	0.601616
Glutathione S-transferase	GSTE7	3R	GenBank: AF491816	cDNA	0.137314	8.60952	3.01454	0.0062368	0.0205551	-0.176765	8.34312	-1.79581	0.0855113	0.174303	-0.162343	8.37003	-2.29969	0.0354539	0.0745526	0.1434	8.44951	1.28576	0.20361	0.399883
Glutathione S-transferase	GSTE8	3R	GenBank: AY070257	cDNA	0.773341	10.5	4.11913	0.000428194	0.00213186	-0.396382	11.4737	-8.39437	1.68593e-08	2.15424e-07	-0.667434	11.9871	-13.4463	4.59619e-10	1.47735e-08	0.647924	11.2521	2.12003	0.0382704	0.104287
Glutathione S-transferase	GSTMS1	X	GenBank: AY278446	cDNA	0.00754911	11.1886	0.112509	0.91141	0.952098	0.278519	11.5813	3.1897	0.00403546	0.0125426	0.0834654	10.4127	1.42673	0.173122	0.284325	-0.0966195	11.1492	-0.747119	0.457995	0.640018
Glutathione S-transferase	GSTMS2	X	GenBank: AY278447	cDNA	0.127996	9.70663	1.54392	0.136444	0.263867	0.166187	10.4203	2.27202	0.0326268	0.0781683	-0.211203	9.29804	-3.41047	0.00363539	0.0100983	-0.160498	9.88277	-1.13895	0.259382	0.457383
Glutathione S-transferase	GSTMS3	3R	GenBank: AY278448	cDNA	0.383308	12.1568	3.91989	0.000700403	0.00315181	0.52007	12.0931	7.89372	4.93512e-08	5.67538e-07	0.327751	10.5325	6.28895	1.54482e-05	8.68962e-05	0.51155	11.7288	3.18071	0.00237194	0.0112409
Glutathione S-transferase	GSTO1	2L	GenBank: AY255856	cDNA	0.0972212	9.64449	0.937899	0.358176	0.54073	-0.365328	9.50028	-5.93675	4.48932e-06	2.95013e-05	0.145791	9.08134	2.38011	0.0302611	0.0676663	0.543044	9.4508	3.28967	0.00170469	0.00884818
Glutathione S-transferase	GSTS1-1	3L	GenBank: L07880	cDNA	0.698642	9.38917	6.52867	1.24248e-06	1.61523e-05	-0.175344	9.77753	-1.89752	0.0702247	0.149553	-0.232613	8.35548	-2.65213	0.0175305	0.0424124	0.846289	9.28289	4.45643	3.84107e-05	0.000299055
Glutathione S-transferase	GSTS1-2	3L	GenBank: AF513639	cDNA	1.30421	11.8243	5.10631	3.73002e-05	0.000290941	0.201187	12.0916	2.96304	0.00690994	0.0201175	-0.369441	12.8127	-5.83978	2.64275e-05	0.00013514	1.27842	12.1792	3.05797	0.00336224	0.0146594
Glutathione S-transferase	GSTT1	X	GenBank: AF515526	cDNA	0.250814	10.1142	2.91348	0.00789278	0.0256515	0.305497	10.0436	4.30674	0.000256021	0.0011324	0.0141949	9.61887	0.17489	0.863388	0.903546	0.14883	9.96607	0.97979	0.331239	0.547046
Glutathione S-transferase	GSTT2	X	GenBank: AF515525	cDNA	-0.314061	10.7613	-5.03889	4.40191e-05	0.00032189	-0.143625	9.73551	-2.8528	0.00893711	0.0256942	0.447632	10.1436	7.8528	7.67158e-07	5.95209e-06	0.135098	10.2141	1.26503	0.210893	0.410488
Glutathione S-transferase	GSTZ1	2R	GenBank: AF515522	cDNA	0.316225	10.919	2.26777	0.0331902	0.0835109	-0.0924994	10.1248	-1.58274	0.126966	0.24471	0.254692	10.5113	5.18439	9.41127e-05	0.000378132	0.770034	10.5139	3.49712	0.000906728	0.00506837
Midgut maltase-like protein	AGM1	3L	GenBank: X87410	oligo	-0.673875	14.8023	-4.70653	9.99401e-05	0.00061542	-0.0738867	15.2287	-0.923259	0.365339	0.545636	-0.647876	14.6273	-9.60225	5.39023e-08	7.58001e-07	-1.56185	14.9278	-6.47378	2.18681e-08	4.33386e-07
NADPH P450 reductase	NADPH P450 reductase	X	GenBank: AY183375	cDNA	0.00219117	10.6963	0.00148936	0.998825	0.998825	0.387064	9.69701	7.92631	6.27133e-08	6.8686e-07	0.578863	9.34629	5.2704	7.94157e-05	0.000330899	0.340044	9.97565	0.157895	0.875095	0.943949
Peroxidase	PX1	3R	GenBank: AY752893	cDNA	0.242693	8.23455	2.3373	0.0286252	0.0752617	0.0105223	8.34515	0.0422912	0.966627	0.995023	0.0891689	9.14386	1.38649	0.184855	0.297088	0.422441	8.508	1.75473	0.0845593	0.186201
Peroxidase	PX2	3R	GenBank: AY752894	cDNA	-0.103326	8.05858	-1.53785	0.141785	0.271949	-0.398349	7.93095	-3.1184	0.00615597	0.018388	-0.342288	8.4429	-0.859324	0.403013	0.552914	-0.223943	8.10838	-0.572765	0.569517	0.739016
Peroxidase	PX3	3L	GenBank: AY752895	cDNA	0.039073	8.07389	0.519153	0.608683	0.800178	-0.153631	8.43289	-0.876866	0.389515	0.577989	-0.777662	8.96332	-3.78324	0.00166196	0.00498587	-0.654647	8.43816	-2.78739	0.00716144	0.0273894
Peroxidase	PX4A	3L	GenBank: AY752896	cDNA	0.0739673	8.21043	0.382829	0.705411	0.859231	-0.25187	8.80177	-1.40102	0.174393	0.313363	-0.650275	8.96824	-5.1863	9.37575e-05	0.000378132	-0.403947	8.63138	-1.23708	0.221017	0.414039
Peroxidase	PX4B	3L	GenBank: AY752897	cDNA	0.0891054	8.21085	1.11954	0.274625	0.440152	0.194305	8.45616	0.851496	0.403164	0.586885	-0.0703928	7.61531	-0.380512	0.71372	0.794408	-0.0848978	8.15887	-0.324956	0.746562	0.876815
Peroxidase	PX5A	3L	GenBank: AY752898	cDNA	0.387765	9.08441	3.53965	0.00177758	0.00660245	0.230801	8.31681	0.98242	0.335989	0.517614	0.505891	8.63252	3.69325	0.0020074	0.00579059	0.9068	8.67789	3.52113	0.000841704	0.00495923
Peroxidase	PX5B	3L	GenBank: AY752899	cDNA	0.144739	8.70975	3.28787	0.00326378	0.0115716	0.0311068	7.54224	0.198088	0.845586	0.926118	0.875653	8.32921	4.90868	0.000196579	0.000725086	1.09817	8.16669	5.49965	1.34552e-06	1.46662e-05
Peroxidase	PX6	3L	GenBank: AY752900	cDNA	-0.192653	7.68429	-1.35358	0.196341	0.340324	-0.388992	7.06923	-0.972815	0.351025	0.534257	NA	6.38799	NA	NA	NA	NA	7.12439	NA	NA	NA
Peroxidase	PX7	3L	GenBank: AY752901	cDNA	NA	7.43311	NA	NA	NA	-2.91487	7.01056	-13.0522	8.13334e-07	6.45058e-06	NA	6.33409	NA	NA	NA	NA	6.99689	NA	NA	NA
Peroxidase	PX8	3L	GenBank: AY752902	cDNA	-0.0698072	8.16787	-0.451421	0.656169	0.832624	0.199427	7.90895	0.979137	0.337574	0.517614	-1.34807	8.67462	-4.55001	0.000338004	0.0011883	-1.65089	8.19775	-4.63572	2.10188e-05	0.000183284
Peroxidase	PX9	3L	GenBank: AY752903	cDNA	0.0532338	7.99515	0.395877	0.696454	0.857421	-0.165713	7.69949	-1.22496	0.235337	0.395092	-0.3855	8.38484	-3.93635	0.00120592	0.00382158	-0.216258	7.98144	-0.931745	0.355833	0.551687
Peroxidase	PX10	2R	GenBank: AY752904	cDNA	0.125839	9.11295	2.5418	0.0187052	0.0533783	-0.128315	7.40798	-0.664254	0.51582	0.681831	0.0302471	7.97023	0.0750876	0.941151	0.96254	0.296047	8.17148	0.772197	0.443684	0.628072
Peroxidase	PX11	2R	GenBank: AY752905	cDNA	0.570617	8.87978	4.04141	0.000558253	0.00266594	NA	7.52444	NA	NA	NA	0.171503	8.18529	1.47985	0.158578	0.262353	NA	8.18556	NA	NA	NA
Peroxidase	PX12	2L	GenBank: AY752906	cDNA	-0.029438	8.35756	-0.137534	0.891822	0.944911	-0.0590955	8.78787	-0.493156	0.62652	0.770471	-0.0483973	8.11475	-0.407109	0.689391	0.785163	-0.0502693	8.46548	-0.149998	0.881284	0.943949
Peroxidase	PX13A	3R	GenBank: AY752907	cDNA	0.155813	9.14523	0.365382	0.718211	0.866296	0.263091	8.07025	2.11098	0.0462138	0.103196	-0.833868	8.46531	-1.00105	0.334036	0.488039	-0.840642	8.56293	-0.932001	0.355387	0.551687
Peroxidase	PX13B	3R	GenBank: AY752908	cDNA	0.140575	10.2764	0.1308	0.897087	0.945578	-0.272483	8.42466	-2.06558	0.0501686	0.109893	0.880292	8.47909	6.05258	1.77109e-05	9.59109e-05	1.30907	9.11452	0.836957	0.406034	0.601616
Peroxidase	PX14	2R	GenBank: AY752909	cDNA	0.214893	8.43421	0.267877	0.791214	0.890116	0.0454766	8.42064	0.489033	0.629392	0.770471	-0.248331	8.51709	-2.19886	0.0431421	0.0866693	0.00528977	8.45255	0.00452979	0.996401	0.996401
Peroxidase	Px15	X	GenBank: AY752910	cDNA	-0.139872	9.0319	-1.76869	0.0903922	0.194053	0.143827	8.40494	1.57964	0.127675	0.24471	-0.491715	10.0152	-8.77238	1.81624e-07	2.04327e-06	-0.810357	9.03956	-5.79736	2.89287e-07	3.70969e-06
Ribosomal protein	RPL19	2R	EMBL: 4A3A-AAK-G-06-R	cDNA	0.716526	13.9107	3.27571	0.0033602	0.0117356	0.526147	14.1177	14.039	7.41361e-13	3.41026e-11	0.431893	14.6569	9.86936	1.24864e-07	1.61357e-06	1.0782	14.1823	3.00057	0.00401027	0.017142
Ribosomal protein	RPS26	3L	EMBL: 4A3A-AAM-G-11-R	cDNA	0.139778	12.1403	1.81415	0.0829043	0.180281	0.184554	11.7331	3.10552	0.00493411	0.0149322	0.419884	12.5461	9.78403	4.17285e-08	6.25928e-07	0.505314	12.0889	3.92261	0.000233438	0.00149675
Salivary gland protein	GSG8	3L	GenBank: AJ302661	oligo	-0.140082	9.26735	-0.360072	0.722124	0.866549	0.00686523	7.53227	0.0208507	0.983568	0.995023	0.654563	8.93083	1.39961	0.180959	0.292919	0.488729	8.5165	0.666679	0.50775	0.689151
Superoxide dismutase	SOD1	3L	GenBank: AY505417	cDNA	0.335907	11.1319	0.304221	0.76386	0.88357	0.252146	11.1023	3.25661	0.00343611	0.0109765	0.269634	12.1918	4.58551	0.000314316	0.00112256	0.571653	11.39	0.362453	0.718347	0.855736
Superoxide dismutase	SOD2	2L	GenBank: AY524130	cDNA	0.700908	10.9402	2.75926	0.0112507	0.0337522	-0.286503	10.9856	-4.92853	5.38825e-05	0.000302267	0.617843	11.6663	10.1138	2.64604e-08	4.25256e-07	1.81968	11.1434	4.56637	2.61687e-05	0.000211288
Superoxide dismutase	SOD3A	3L	GenBank: AY745232	cDNA	0.201598	13.1113	1.29459	0.208484	0.356097	0.188013	12.9595	4.51225	0.000152881	0.000764404	-0.069212	13.7564	-1.19012	0.251578	0.3799	0.07523	13.2189	0.322658	0.748108	0.876815
Superoxide dismutase	SOD3B	3L	GenBank: AY745234	cDNA	1.79524	11.4085	4.57452	0.000138569	0.000810628	0.984316	11.4365	5.38161	1.74685e-05	0.000100444	-0.608965	13.1285	-8.90408	1.49e-07	1.76447e-06	1.1599	11.8545	1.8697	0.0665507	0.159429
Thioredoxin	TRX1	3R	GenBank: AF236124	oligo	-0.35062	12.1315	-0.609237	0.548421	0.745571	0.00595776	11.2602	0.0716601	0.943484	0.981907	0.332487	11.7969	4.77056	0.000215642	0.00078257	-0.140946	11.7154	-0.166267	0.868522	0.943949
Thioredoxin	TRX2	3R	GenBank: AY745236	cDNA	-0.175016	10.8049	-2.47069	0.021444	0.0597369	-0.469451	10.0935	-8.66613	9.54332e-09	1.37185e-07	0.623919	10.0462	8.00951	5.95704e-07	4.78691e-06	0.740477	10.3437	5.822	2.63559e-07	3.59099e-06
Thioredoxin	TRX3	2L	GenBank: AY745237	cDNA	0.269665	10.3962	3.55634	0.00170692	0.00644225	0.000858124	9.37466	0.00914342	0.992783	0.997118	0.559373	9.48332	5.41095	6.02917e-05	0.000260877	0.960041	9.77649	6.119	8.52453e-08	1.4295e-06
Thioredoxin peroxidase	TPX1	X	GenBank: AY745234	cDNA	0.266392	10.9349	4.4085	0.000209089	0.00113783	-0.112842	9.51963	-1.72714	0.097384	0.194768	0.819705	9.64373	10.725	1.17041e-08	2.39403e-07	1.3082	10.0686	10.9441	9.21666e-16	5.02308e-14
Thioredoxin peroxidase	TPX2	3L	TIGR: TC48596	cDNA	0.282467	12.4988	3.45402	0.00218786	0.00799935	0.138265	11.5682	2.78569	0.0104359	0.0285745	0.00209859	10.9839	0.0227806	0.98211	0.986495	0.296874	11.7639	2.04835	0.0450373	0.116883
Thioredoxin peroxidase	TPX3	2L	TIGR: TC41702	cDNA	-0.556537	11.4826	-3.65805	0.00133202	0.00530302	-0.0549446	10.4325	-0.541803	0.5931	0.745426	0.190313	10.4832	3.33873	0.00422589	0.0113193	-0.532854	10.8305	-2.06114	0.0437593	0.114934
Thioredoxin peroxidase	TPX4	3L	GenBank: AY745235	cDNA	0.750305	11.2372	4.88092	6.49572e-05	0.000447059	0.115994	11.3476	2.28457	0.0317662	0.0769076	-0.862063	11.2101	-18.8956	2.87848e-12	6.47657e-10	0.053615	11.2767	0.213209	0.831908	0.929682
Thioredoxin peroxidase	TPX5	2L	TIGR: TC41527	cDNA	0.319234	9.19315	5.73232	8.14313e-06	7.93914e-05	0.133286	8.53693	1.29241	0.208892	0.363979	0.39698	8.30303	0.973878	0.348165	0.498963	0.765871	8.71974	2.41033	0.0192901	0.0618416
Thioredoxin reductase	TRXR	X	GenBank: AJ459821	oligo	-0.48736	10.5597	-0.59803	0.555745	0.747381	0.198084	9.43962	1.82228	0.0812786	0.169946	0.503615	10.035	6.0468	1.79034e-05	9.59109e-05	-0.285069	9.99941	-0.238459	0.812361	0.929682
Tubulin	Tubulin A	2R	EMBL: 4A3A-AAY-C-07-F	cDNA	0.566271	14.3201	2.41586	0.0241658	0.0642591	0.330177	14.314	7.39062	1.50191e-07	1.43933e-06	0.543494	14.657	17.1509	1.24352e-11	9.32641e-10	1.1241	14.407	3.0734	0.00321638	0.0143096
Tubulin	Tubulin B	3L	EMBL: NAP1-P27-F-07-5	cDNA	0.349597	12.2949	2.8564	0.00900571	0.0279497	0.203562	11.4997	3.61913	0.00141964	0.00510183	0.153761	12.6524	3.19208	0.00574492	0.0150303	0.503402	12.0818	2.51064	0.0148465	0.0504689
Xanthin dehydrogenase	Xanthin dehydrogenase	3R	EMBL: 4A3A-AAK-G-02-R	cDNA	0.0883195	9.11103	1.01541	0.322881	0.493818	0.0236691	8.85069	0.214603	0.832329	0.91596	0.134083	9.35721	3.05905	0.0075825	0.0196099	0.24653	9.07533	1.70861	0.0936889	0.204242
	For details on the probes and the microarray design see David et al. (2005) PNAS 102: 4080-4084		TIGR: TIGR mosquito gene index EMBL: AnoEST database ENSANG: Ensembl mosquito genome project		M = Fold (log2) A = Mean intensity (log2) t = moderate t-statistic adj.P.Val = P-value adjusted for multiple testing (see Materials and Methods)
